# Supplementary material for: Construction of the Heterostructure of NiPt Truncated Octahedral Nanoparticle/MoS2 and Its Interfacial Structure Evolution
Source: Nanomaterials (Basel). 2023 May 31;13(11):1777. doi: 10.3390/nano13111777 (PMC10255085; doi:10.3390/nano13111777)
Supplement: Supplementary file 1 [file nanomaterials-13-01777-s001.zip]

Archive with 1 entries (1 files):
- nanomaterials-2420714-supplementary.pdf
